# Supplementary material for: Expression of Functional Sphingosine-1 Phosphate Receptor-1 Is Reduced by B Cell Receptor Signaling and Increased by Inhibition of PI3 Kinase δ but Not SYK or BTK in Chronic Lymphocytic Leukemia Cells
Source: J Immunol. 2015 Jan 28;194(5):2439–46. doi: 10.4049/jimmunol.1402304 (PMC4337486; doi:10.4049/jimmunol.1402304)
Supplement: Data Supplement [file JI_1402304.zip]

Archive with 2 entries (2 files):
- JI_1402304_Supplemental_Material_1.pdf
- manifest.xml
